# Supplementary material for: Photocatalytic Hydrogenation of an N2‑Derived ReV Imido Complex
Source: JACS Au. 2025 Sep 25;5(10):4706–13. doi: 10.1021/jacsau.5c00525 (PMC12569705; doi:10.1021/jacsau.5c00525)
Supplement: Supplementary file 2 [file au5c00525_si_002.txt]

H2, 1-SGG (D*H) E(B3LYP-D3/def2-SVP) = -1.173790 
H   0.00000  0.00000  0.38039
H   0.00000  0.00000 -0.38039
parent Porphyrine-IrH complex, 1-A1 (C4V) E(B3LYP-D3/def2-SVP) = -1092.808095
C   3.48891  2.52389 -0.03318
H   4.57057  2.65015 -0.04170
C   2.52389  3.48891 -0.03318
H   2.65015  4.57057 -0.04170
C   1.24540  2.81222 -0.02334
C   2.81222  1.24540 -0.02334
N   1.45074  1.45074 -0.02230
C   0.00000  3.43919 -0.02067
H   0.00000  4.53114 -0.02180
C  -2.52389  3.48891 -0.03318
H  -2.65015  4.57057 -0.04170
C  -3.48891  2.52389 -0.03318
H  -4.57057  2.65015 -0.04170
C  -2.81222  1.24540 -0.02334
C  -1.24540  2.81222 -0.02334
N  -1.45074  1.45074 -0.02230
C  -0.00000 -3.43919 -0.02067
H  -0.00000 -4.53114 -0.02180
C   2.52389 -3.48891 -0.03318
H   2.65015 -4.57057 -0.04170
C   3.48891 -2.52389 -0.03318
H   4.57057 -2.65015 -0.04170
C   2.81222 -1.24540 -0.02334
C   1.24540 -2.81222 -0.02334
N   1.45074 -1.45074 -0.02230
C   3.43919 -0.00000 -0.02067
H   4.53114 -0.00000 -0.02180
C  -2.52389 -3.48891 -0.03318
H  -2.65015 -4.57057 -0.04170
C  -3.48891 -2.52389 -0.03318
H  -4.57057 -2.65015 -0.04170
C  -2.81222 -1.24540 -0.02334
C  -1.24540 -2.81222 -0.02334
N  -1.45074 -1.45074 -0.02230
C  -3.43919  0.00000 -0.02067
H  -4.53114  0.00000 -0.02180
Ir  0.00000  0.00000  0.03482
H   0.00000  0.00000  1.57319
parent Porphyrine-Ir complex, 2-B1G (D2H) E(B3LYP-D3/def2-SVP) = -1092.183712
C   0.00000  0.68031  4.26231
H   0.00000  1.35812  5.11473
C  -0.00000 -0.68031  4.26231
H  -0.00000 -1.35812  5.11473
C   0.00000 -1.10467  2.87493
C   0.00000  1.10467  2.87493
N  -0.00000  0.00000  2.05255
C   0.00000 -2.42413  2.44107
H   0.00000 -3.20070  3.20850
C   0.00000 -4.22184  0.68676
H   0.00000 -5.07901  1.35863
C   0.00000 -4.22184 -0.68676
H   0.00000 -5.07901 -1.35863
C   0.00000 -2.85309 -1.11191
C  -0.00000 -2.85309  1.11191
N   0.00000 -2.02662  0.00000
C   0.00000  2.42413 -2.44107
H   0.00000  3.20070 -3.20850
C   0.00000  4.22184 -0.68676
H   0.00000  5.07901 -1.35863
C   0.00000  4.22184  0.68676
H   0.00000  5.07901  1.35863
C   0.00000  2.85309  1.11191
C   0.00000  2.85309 -1.11191
N   0.00000  2.02662 -0.00000
C   0.00000  2.42413  2.44107
H   0.00000  3.20070  3.20850
C   0.00000  0.68031 -4.26231
H   0.00000  1.35812 -5.11473
C  -0.00000 -0.68031 -4.26231
H  -0.00000 -1.35812 -5.11473
C   0.00000 -1.10467 -2.87493
C   0.00000  1.10467 -2.87493
N   0.00000  0.00000 -2.05255
C   0.00000 -2.42413 -2.44107
H   0.00000 -3.20070 -3.20850
Ir  0.00000  0.00000  0.00000
parent Porphyrine-Ir-Ir-Porphyrine Dimer complex, 1-A (S8) E(B3LYP-D3/def2-SVP) = -2184.457153
C  -4.17704  0.98727  1.71182
H  -5.21945  0.68449  1.79864
C  -3.65599  2.24859  1.71191
H  -4.18077  3.19878  1.79876
C  -2.22271  2.11614  1.59044
C  -3.06817  0.06955  1.59033
N  -1.89070  0.78108  1.50102
C  -1.31755  3.17236  1.61105
H  -1.73510  4.17771  1.68276
C   0.98727  4.17704  1.71182
H   0.68449  5.21945  1.79864
C   2.24859  3.65599  1.71191
H   3.19878  4.18077  1.79876
C   2.11614  2.22271  1.59044
C   0.06955  3.06817  1.59033
N   0.78108  1.89070  1.50102
C   1.31755 -3.17236  1.61105
H   1.73510 -4.17771  1.68276
C  -0.98727 -4.17704  1.71182
H  -0.68449 -5.21945  1.79864
C  -2.24859 -3.65599  1.71191
H  -3.19878 -4.18077  1.79876
C  -2.11614 -2.22271  1.59044
C  -0.06955 -3.06817  1.59033
N  -0.78108 -1.89070  1.50102
C  -3.17236 -1.31755  1.61105
H  -4.17771 -1.73510  1.68276
C   3.65599 -2.24859  1.71191
H   4.18077 -3.19878  1.79876
C   4.17704 -0.98727  1.71182
H   5.21945 -0.68449  1.79864
C   3.06817 -0.06955  1.59033
C   2.22271 -2.11614  1.59044
N   1.89070 -0.78108  1.50102
C   3.17236  1.31755  1.61105
H   4.17771  1.73510  1.68276
Ir  0.00000  0.00000  1.32560
C   0.99518 -4.17516 -1.71191
H   0.69437 -5.21814 -1.79876
C   2.25551 -3.65172 -1.71182
H   3.20670 -4.17472 -1.79864
C   2.12034 -2.21870 -1.59033
C   0.07536 -3.06803 -1.59044
N   0.78462 -1.88924 -1.50102
C   3.17485 -1.31154 -1.61105
H   4.18099 -1.72718 -1.68276
C   4.17516  0.99518 -1.71191
H   5.21814  0.69437 -1.79876
C   3.65172  2.25551 -1.71182
H   4.17472  3.20670 -1.79864
C   2.21870  2.12034 -1.59033
C   3.06803  0.07536 -1.59044
N   1.88924  0.78462 -1.50102
C  -3.17485  1.31154 -1.61105
H  -4.18099  1.72718 -1.68276
C  -4.17516 -0.99518 -1.71191
H  -5.21814 -0.69437 -1.79876
C  -3.65172 -2.25551 -1.71182
H  -4.17472 -3.20670 -1.79864
C  -2.21870 -2.12034 -1.59033
C  -3.06803 -0.07536 -1.59044
N  -1.88924 -0.78462 -1.50102
C  -1.31154 -3.17485 -1.61105
H  -1.72718 -4.18099 -1.68276
C  -2.25551  3.65172 -1.71182
H  -3.20670  4.17472 -1.79864
C  -0.99518  4.17516 -1.71191
H  -0.69437  5.21814 -1.79876
C  -0.07536  3.06803 -1.59044
C  -2.12034  2.21870 -1.59033
N  -0.78462  1.88924 -1.50102
C   1.31154  3.17485 -1.61105
H   1.72718  4.18099 -1.68276
Ir  0.00000  0.00000 -1.32560
Benzamide, 1-A1, (C1) E(B3LYP-D3/def2-SVP) = -400.677484
C  -0.22218  0.02046 -0.01221
C   2.58448 -0.04518  0.02141
C   0.46175 -1.19890 -0.14328
C   0.51470  1.20812  0.11470
C   1.90920  1.17520  0.13953
C   1.85876 -1.23122 -0.12634
H  -0.09124 -2.12969 -0.29215
H  -0.03440  2.14875  0.18981
H   2.47409  2.10467  0.24704
H   2.38194 -2.18434 -0.23760
H   3.67716 -0.07108  0.03666
C  -1.72569  0.13726 -0.03507
O  -2.28447  1.19229 -0.28272
N  -2.42675 -1.01180  0.22592
H  -1.99699 -1.80041  0.69039
H  -3.43369 -0.91808  0.29379
Benzamide, first N-H H abstraction, 2-A' (CS) E(B3LYP-D3/def2-SVP) = -399.989275
C  -0.00000  0.26132  0.00000
C   0.59025 -2.46551 -0.00000
C   1.33212 -0.17026 -0.00000
C  -1.03383 -0.67951 -0.00000
C  -0.73509 -2.03910 -0.00000
C   1.62318 -1.52774 -0.00000
H   2.12846  0.56530  0.00000
H  -2.06270 -0.34300 -0.00000
H  -1.54104 -2.76521 -0.00000
H   2.65685 -1.85650 -0.00000
H   0.81981 -3.52590 -0.00000
C  -0.30279  1.71112  0.00000
O  -1.63696  2.00132  0.00000
N   0.56805  2.62981  0.00000
H  -1.72518  2.96418  0.00000
Benzamide, second N-H H abstraction, triplett, 3-A'' (CS) E(B3LYP-D3/def2-SVP) = -399.336073  
C  -0.00000  0.29252  0.00000
C   0.06883 -2.48990 -0.00000
C   1.22947 -0.37745 -0.00000
C  -1.19488 -0.43662 -0.00000
C  -1.15854 -1.82416 -0.00000
C   1.26077 -1.76771 -0.00000
H   2.15300  0.19122  0.00000
H  -2.13426  0.10413  0.00000
H  -2.08350 -2.39059 -0.00000
H   2.21252 -2.28754 -0.00000
H   0.09460 -3.57464 -0.00000
C  -0.06305  1.77372  0.00000
O  -1.10979  2.42810  0.00000
N   1.11147  2.50146  0.00000
TEMPO radical, 2-A' (CS) E(B3LYP-D3/def2-SVP) = -483.400282
C   0.01638 -0.07378  1.32722
C   0.36883  2.09349 -0.00000
C   0.01638 -0.07378 -1.32722
C   0.73409  1.28668 -1.24365
N   0.06964 -0.77301  0.00000
C   0.73409  1.28668  1.24365
H  -0.70431  2.34688 -0.00000
H   1.82395  1.11088 -1.23926
H   1.82395  1.11088  1.23926
H   0.91085  3.05315 -0.00000
H   0.51093  1.84812 -2.16560
H   0.51093  1.84812  2.16560
C   0.73409 -0.97480  2.34251
H   0.75196 -0.48268  3.32734
H   1.77173 -1.16245  2.02615
H   0.22305 -1.94188  2.43115
C   0.73409 -0.97480 -2.34251
H   0.75196 -0.48268 -3.32734
H   0.22305 -1.94188 -2.43115
H   1.77173 -1.16245 -2.02615
C  -1.45963  0.08809 -1.74230
H  -1.99305  0.81254 -1.11077
H  -1.96753 -0.88355 -1.65933
H  -1.52501  0.43496 -2.78536
C  -1.45963  0.08809  1.74230
H  -1.52501  0.43496  2.78536
H  -1.96753 -0.88355  1.65933
H  -1.99305  0.81254  1.11077
O  -0.29979 -1.99203  0.00000
TEMPOH, 1-A' (CS) E(B3LYP-D3/def2-SVP) = -484.011402
C   0.01353  0.05719  1.29249
C  -1.60119 -1.45805 -0.00000
C   0.01353  0.05719 -1.29249
C  -1.38011 -0.60484 -1.24814
N   0.21069  0.76141  0.00000
C  -1.38011 -0.60484  1.24814
H  -0.92134 -2.32603 -0.00000
H  -2.14330  0.19208 -1.27028
H  -2.14330  0.19208  1.27028
H  -2.62346 -1.87117 -0.00000
H  -1.51206 -1.20035 -2.16657
H  -1.51206 -1.20035  2.16657
C   0.01353  1.13911  2.38748
H  -0.26388  0.70334  3.36020
H  -0.70982  1.93126  2.13861
H   1.00991  1.59330  2.48724
C   0.01353  1.13911 -2.38748
H  -0.26388  0.70334 -3.36020
H   1.00991  1.59330 -2.48724
H  -0.70982  1.93126 -2.13861
C   1.11363 -0.97417 -1.62948
H   1.04323 -1.88641 -1.02357
H   2.10506 -0.52876 -1.46757
H   1.03702 -1.27367 -2.68664
C   1.11363 -0.97417  1.62948
H   1.03702 -1.27367  2.68664
H   2.10506 -0.52876  1.46757
H   1.04323 -1.88641  1.02357
O   1.51184  1.35547  0.00000
H   1.32319  2.30289  0.00000
Tetraphenylporphyrine IrH complex 8, 1-A1 (C4) E(B3LYP-D3/def2-SVP) = -2016.401819
C  -2.52849  3.48685 -0.02527
H  -2.66408  4.56494 -0.02702
C  -3.49087  2.52252 -0.03095
H  -4.56919  2.65576 -0.04552
C  -2.81580  1.24280 -0.01573
C  -1.24737  2.81418 -0.02184
N  -1.45158  1.44949 -0.01823
C  -3.46387 -0.00273 -0.01526
C  -3.48685 -2.52849 -0.02527
H  -4.56494 -2.66408 -0.02702
C  -2.52252 -3.49087 -0.03095
H  -2.65576 -4.56919 -0.04552
C  -1.24280 -2.81580 -0.01573
C  -2.81418 -1.24737 -0.02184
N  -1.44949 -1.45158 -0.01823
C   3.46387  0.00273 -0.01526
C   3.48685  2.52849 -0.02527
H   4.56494  2.66408 -0.02702
C   2.52252  3.49087 -0.03095
H   2.65576  4.56919 -0.04552
C   1.24280  2.81580 -0.01573
C   2.81418  1.24737 -0.02184
N   1.44949  1.45158 -0.01823
C  -0.00273  3.46387 -0.01526
C   3.49087 -2.52252 -0.03095
H   4.56919 -2.65576 -0.04552
C   2.52849 -3.48685 -0.02527
H   2.66408 -4.56494 -0.02702
C   1.24737 -2.81418 -0.02184
C   2.81580 -1.24280 -0.01573
N   1.45158 -1.44949 -0.01823
C   0.00273 -3.46387 -0.01526
Ir  0.00000  0.00000  0.04111
H   0.00000  0.00000  1.57984
C  -0.00268  4.96196 -0.01199
C  -0.35726  5.68077 -1.16523
C   0.35355  5.67390  1.14501
C  -0.35599  7.07845 -1.16201
H  -0.63359  5.13295 -2.06936
C   0.35480  7.07156  1.14921
H   0.62919  5.12053  2.04593
C   0.00000  7.77785 -0.00449
H  -0.63158  7.62317 -2.06879
H   0.63159  7.61089  2.05883
H   0.00101  8.87085 -0.00157
C  -4.96196 -0.00268 -0.01199
C  -5.68077 -0.35726 -1.16523
C  -5.67390  0.35355  1.14501
C  -7.07845 -0.35599 -1.16201
H  -5.13295 -0.63359 -2.06936
C  -7.07156  0.35480  1.14921
H  -5.12053  0.62919  2.04593
C  -7.77785  0.00000 -0.00449
H  -7.62317 -0.63158 -2.06879
H  -7.61089  0.63159  2.05883
H  -8.87085  0.00101 -0.00157
C   4.96196  0.00268 -0.01199
C   5.68077  0.35726 -1.16523
C   5.67390 -0.35355  1.14501
C   7.07845  0.35599 -1.16201
H   5.13295  0.63359 -2.06936
C   7.07156 -0.35480  1.14921
H   5.12053 -0.62919  2.04593
C   7.77785 -0.00000 -0.00449
H   7.62317  0.63158 -2.06879
H   7.61089 -0.63159  2.05883
H   8.87085 -0.00101 -0.00157
C   0.00268 -4.96196 -0.01199
C   0.35726 -5.68077 -1.16523
C  -0.35355 -5.67390  1.14501
C   0.35599 -7.07845 -1.16201
H   0.63359 -5.13295 -2.06936
C  -0.35480 -7.07156  1.14921
H  -0.62919 -5.12053  2.04593
C  -0.00000 -7.77785 -0.00449
H   0.63158 -7.62317 -2.06879
H  -0.63159 -7.61089  2.05883
H  -0.00101 -8.87085 -0.00157
Tetraphenylporphyrine Ir complex 10, 2-B3 (D2) E(B3LYP-D3/def2-SVP) = -2015.778130
C   4.26364 -0.67923  0.00390
H   5.11920 -1.34909  0.01110
C   4.26364  0.67923 -0.00390
H   5.11920  1.34909 -0.01110
C   2.87682  1.10679  0.00165
C   2.87682 -1.10679 -0.00165
N   2.05256 -0.00000 -0.00000
C   2.45885  2.44128 -0.00226
C   0.68568  4.22217  0.00210
H   1.34957  5.08244  0.00801
C  -0.68568  4.22217 -0.00210
H  -1.34957  5.08244 -0.00801
C  -1.11425  2.85431  0.00411
C   1.11425  2.85431 -0.00411
N  -0.00000  2.02567  0.00000
C  -2.45885 -2.44128 -0.00226
C  -0.68568 -4.22217  0.00210
H  -1.34957 -5.08244  0.00801
C   0.68568 -4.22217 -0.00210
H   1.34957 -5.08244 -0.00801
C   1.11425 -2.85431  0.00411
C  -1.11425 -2.85431 -0.00411
N  -0.00000 -2.02567  0.00000
C   2.45885 -2.44128  0.00226
C  -4.26364 -0.67923 -0.00390
H  -5.11920 -1.34909 -0.01110
C  -4.26364  0.67923  0.00390
H  -5.11920  1.34909  0.01110
C  -2.87682  1.10679 -0.00165
C  -2.87682 -1.10679  0.00165
N  -2.05256  0.00000 -0.00000
C  -2.45885  2.44128  0.00226
Ir  0.00000  0.00000  0.00000
C   3.51211  3.50599 -0.00274
C   3.76807  4.25891 -1.16041
C   4.26262  3.76935  1.15478
C   4.75182  5.25176 -1.16099
H   3.18931  4.05698 -2.06496
C   5.24654  4.76204  1.15488
H   4.06672  3.18816  2.05908
C   5.49381  5.50610 -0.00314
H   4.94154  5.82674 -2.07110
H   5.82044  4.95671  2.06463
H   6.26326  6.28237 -0.00337
C  -3.51211 -3.50599 -0.00274
C  -3.76807 -4.25891 -1.16041
C  -4.26262 -3.76935  1.15478
C  -4.75182 -5.25176 -1.16099
H  -3.18931 -4.05698 -2.06496
C  -5.24654 -4.76204  1.15488
H  -4.06672 -3.18816  2.05908
C  -5.49381 -5.50610 -0.00314
H  -4.94154 -5.82674 -2.07110
H  -5.82044 -4.95671  2.06463
H  -6.26326 -6.28237 -0.00337
C   3.51211 -3.50599  0.00274
C   3.76807 -4.25891  1.16041
C   4.26262 -3.76935 -1.15478
C   4.75182 -5.25176  1.16099
H   3.18931 -4.05698  2.06496
C   5.24654 -4.76204 -1.15488
H   4.06672 -3.18816 -2.05908
C   5.49381 -5.50610  0.00314
H   4.94154 -5.82674  2.07110
H   5.82044 -4.95671 -2.06463
H   6.26326 -6.28237  0.00337
C  -3.51211  3.50599  0.00274
C  -3.76807  4.25891  1.16041
C  -4.26262  3.76935 -1.15478
C  -4.75182  5.25176  1.16099
H  -3.18931  4.05698  2.06496
C  -5.24654  4.76204 -1.15488
H  -4.06672  3.18816 -2.05908
C  -5.49381  5.50610  0.00314
H  -4.94154  5.82674  2.07110
H  -5.82044  4.95671 -2.06463
H  -6.26326  6.28237  0.00337
Tetraphenylporphyrine Ir dimer complex 9, 1-A1 (C4) E(B3LYP-D3/def2-SVP) = -4031.658162
C   2.81690  3.23180  1.87821
H   3.04677  4.28735  1.98680
C   3.68177  2.18159  1.91945
H   4.75347  2.20840  2.09086
C   2.90850  0.97909  1.71158
C   1.49174  2.68722  1.69264
N   1.57482  1.31151  1.56547
C   3.44701 -0.31545  1.75397
C   3.23180 -2.81690  1.87821
H   4.28735 -3.04677  1.98680
C   2.18159 -3.68177  1.91945
H   2.20840 -4.75347  2.09086
C   0.97909 -2.90850  1.71158
C   2.68722 -1.49174  1.69264
N   1.31151 -1.57482  1.56547
C  -3.44701  0.31545  1.75397
C  -3.23180  2.81690  1.87821
H  -4.28735  3.04677  1.98680
C  -2.18159  3.68177  1.91945
H  -2.20840  4.75347  2.09086
C  -0.97909  2.90850  1.71158
C  -2.68722  1.49174  1.69264
N  -1.31151  1.57482  1.56547
C   0.31545  3.44701  1.75397
C  -3.68177 -2.18159  1.91945
H  -4.75347 -2.20840  2.09086
C  -2.81690 -3.23180  1.87821
H  -3.04677 -4.28735  1.98680
C  -1.49174 -2.68722  1.69264
C  -2.90850 -0.97909  1.71158
N  -1.57482 -1.31151  1.56547
C  -0.31545 -3.44701  1.75397
Ir  0.00000  0.00000  1.36898
C  -3.65782  2.24130 -1.79959
H  -4.19447  3.17570 -1.92830
C  -4.17501  0.98415 -1.80115
H  -5.21590  0.70309 -1.92216
C  -3.07207  0.06371 -1.63642
C  -2.22969  2.11768 -1.62110
N  -1.89733  0.78009 -1.49339
C  -3.19367 -1.33323 -1.70240
C  -2.24130 -3.65782 -1.79959
H  -3.17570 -4.19447 -1.92830
C  -0.98415 -4.17501 -1.80115
H  -0.70309 -5.21590 -1.92216
C  -0.06371 -3.07207 -1.63642
C  -2.11768 -2.22969 -1.62110
N  -0.78009 -1.89733 -1.49339
C   3.19367  1.33323 -1.70240
C   2.24130  3.65782 -1.79959
H   3.17570  4.19447 -1.92830
C   0.98415  4.17501 -1.80115
H   0.70309  5.21590 -1.92216
C   0.06371  3.07207 -1.63642
C   2.11768  2.22969 -1.62110
N   0.78009  1.89733 -1.49339
C  -1.33323  3.19367 -1.70240
C   4.17501 -0.98415 -1.80115
H   5.21590 -0.70309 -1.92216
C   3.65782 -2.24130 -1.79959
H   4.19447 -3.17570 -1.92830
C   2.22969 -2.11768 -1.62110
C   3.07207 -0.06371 -1.63642
N   1.89733 -0.78009 -1.49339
C   1.33323 -3.19367 -1.70240
Ir  0.00000  0.00000 -1.30453
C   4.92015 -0.43776  2.00137
C   5.39869 -0.95893  3.21633
C   5.85343 -0.00000  1.04858
C   6.77091 -1.05248  3.46331
H   4.68231 -1.28716  3.97295
C   7.22571 -0.08993  1.29427
H   5.49720  0.42639  0.11376
C   7.69023 -0.62047  2.50153
H   7.12312 -1.45825  4.41533
H   7.93103  0.26020  0.53602
H   8.76357 -0.69216  2.69559
C  -4.92015  0.43776  2.00137
C  -5.39869  0.95893  3.21633
C  -5.85343  0.00000  1.04858
C  -6.77091  1.05248  3.46331
H  -4.68231  1.28716  3.97295
C  -7.22571  0.08993  1.29427
H  -5.49720 -0.42639  0.11376
C  -7.69023  0.62047  2.50153
H  -7.12312  1.45825  4.41533
H  -7.93103 -0.26020  0.53602
H  -8.76357  0.69216  2.69559
C   0.43776  4.92015  2.00137
C   0.95893  5.39869  3.21633
C   0.00000  5.85343  1.04858
C   1.05248  6.77091  3.46331
H   1.28716  4.68231  3.97295
C   0.08993  7.22571  1.29427
H  -0.42639  5.49720  0.11376
C   0.62047  7.69023  2.50153
H   1.45825  7.12312  4.41533
H  -0.26020  7.93103  0.53602
H   0.69216  8.76357  2.69559
C  -0.43776 -4.92015  2.00137
C  -0.95893 -5.39869  3.21633
C  -0.00000 -5.85343  1.04858
C  -1.05248 -6.77091  3.46331
H  -1.28716 -4.68231  3.97295
C  -0.08993 -7.22571  1.29427
H   0.42639 -5.49720  0.11376
C  -0.62047 -7.69023  2.50153
H  -1.45825 -7.12312  4.41533
H   0.26020 -7.93103  0.53602
H  -0.69216 -8.76357  2.69559
C  -4.54504 -1.89825 -2.02615
C  -5.15550 -1.59311 -3.25645
C  -5.22418 -2.75012 -1.13950
C  -6.41382 -2.10594 -3.57992
H  -4.63093 -0.94584 -3.96272
C  -6.48464 -3.26180 -1.46036
H  -4.75429 -3.00265 -0.19003
C  -7.08671 -2.93888 -2.67989
H  -6.86889 -1.85649 -4.54201
H  -6.99823 -3.91496 -0.75006
H  -8.07258 -3.33845 -2.93110
C   4.54504  1.89825 -2.02615
C   5.15550  1.59311 -3.25645
C   5.22418  2.75012 -1.13950
C   6.41382  2.10594 -3.57992
H   4.63093  0.94584 -3.96272
C   6.48464  3.26180 -1.46036
H   4.75429  3.00265 -0.19003
C   7.08671  2.93888 -2.67989
H   6.86889  1.85649 -4.54201
H   6.99823  3.91496 -0.75006
H   8.07258  3.33845 -2.93110
C  -1.89825  4.54504 -2.02615
C  -1.59311  5.15550 -3.25645
C  -2.75012  5.22418 -1.13950
C  -2.10594  6.41382 -3.57992
H  -0.94584  4.63093 -3.96272
C  -3.26180  6.48464 -1.46036
H  -3.00265  4.75429 -0.19003
C  -2.93888  7.08671 -2.67989
H  -1.85649  6.86889 -4.54201
H  -3.91496  6.99823 -0.75006
H  -3.33845  8.07258 -2.93110
C   1.89825 -4.54504 -2.02615
C   1.59311 -5.15550 -3.25645
C   2.75012 -5.22418 -1.13950
C   2.10594 -6.41382 -3.57992
H   0.94584 -4.63093 -3.96272
C   3.26180 -6.48464 -1.46036
H   3.00265 -4.75429 -0.19003
C   2.93888 -7.08671 -2.67989
H   1.85649 -6.86889 -4.54201
H   3.91496 -6.99823 -0.75006
H   3.33845 -8.07258 -2.93110
cationic Rhenium imido complex 3+, 1-A, (C1) E(B3LYP-D3/def2-SVP) = -6994.415349
Re  0.32142 -0.03285 -0.21381
O  -0.66106  1.97253  2.81221
Br  2.49329  1.17337  0.46073
P   0.03886  1.60873 -2.07762
C   0.45131  3.40089 -1.71495
H  -0.20155  3.94046 -2.42160
C   1.90024  3.80228 -2.01827
H   2.61264  3.28020 -1.36627
H   2.01257  4.88328 -1.83772
H   2.17815  3.62229 -3.06767
C   0.02564  3.77894 -0.28640
H  -1.01806  3.50733 -0.07335
H   0.11498  4.86910 -0.15961
H   0.66122  3.29566  0.46737
C  -0.03982 -3.39297  1.23409
H  -0.57261 -3.42641  0.27040
C  -1.03552 -2.91417  2.29708
H  -1.90081 -3.59474  2.31974
H  -1.41557 -1.90480  2.08364
H  -0.59199 -2.91348  3.30389
C   0.50369 -4.79824  1.52965
H  -0.33450 -5.51289  1.50265
H   0.96061 -4.86855  2.52544
H   1.24280 -5.13779  0.78826
C  -1.33392  1.25310  2.11359
C  -2.77048  0.95803  2.26862
C  -3.44256  0.05929  1.41726
H  -2.90685 -0.44672  0.61238
C  -5.49094  0.45670  2.64378
H  -6.55602  0.26131  2.79091
C  -4.80164 -0.18774  1.60986
H  -5.32498 -0.88507  0.95210
C  -4.82347  1.35093  3.49297
H  -5.36714  1.84981  4.29822
C  -3.46651  1.60236  3.30963
H  -2.92487  2.29336  3.95862
Br -1.33805 -1.57714 -1.48981
N  -0.69228  0.60343  1.01090
P   1.24705 -2.09965  0.85891
N   1.80380 -0.90723 -1.93517
H   1.15878 -1.51174 -2.45566
C   1.13051  0.94355 -3.42734
H   0.48141  0.29740 -4.04093
H   1.49131  1.75255 -4.07752
C   2.88664 -1.76490 -1.39289
H   3.58111 -1.11069 -0.84671
H   3.44784 -2.23502 -2.21939
C   2.30797 -2.83920 -0.47385
H   3.11352 -3.44508 -0.03387
H   1.65764 -3.52293 -1.04348
C   2.29915  0.13657 -2.86713
H   2.86808 -0.32953 -3.69065
H   2.98833  0.78114 -2.30409
C  -1.66183  1.63443 -2.84486
H  -1.82740  0.57086 -3.07586
C  -1.72539  2.44209 -4.14841
H  -0.98549  2.11236 -4.89369
H  -1.58545  3.52126 -3.97872
H  -2.72166  2.31501 -4.60114
C  -2.73077  2.07146 -1.83739
H  -3.73059  1.89502 -2.26352
H  -2.65995  3.14532 -1.60460
H  -2.66672  1.50561 -0.89729
C   2.35903 -1.75087  2.31445
H   3.15855 -1.16357  1.83378
C   1.68244 -0.84642  3.35575
H   0.85898 -1.36146  3.87177
H   1.29811  0.08583  2.92087
H   2.42362 -0.56722  4.12074
C   2.97844 -2.99814  2.95920
H   2.24805 -3.54005  3.57685
H   3.79759 -2.68385  3.62516
H   3.40226 -3.70543  2.23016
cationic Rhenium product complex 5trans+, 3-A (C1) E(B3LYP-D3/def2-SVP) = -6995.639503
Re  0.55786  0.19488  0.05632
Br  0.87889  1.08786 -2.32189
Br  0.41461 -0.64828  2.43976
P  -0.03052  2.49946  0.80231
P   1.80654 -1.87315 -0.58860
O  -1.39482 -0.49273 -0.22807
N   2.59180  0.89219  0.56893
H   2.64247  0.65014  1.56603
N  -2.21434 -0.41586 -2.32786
C   2.75863  2.37402  0.47692
H   2.70284  2.64109 -0.58847
H   3.76194  2.65456  0.84127
C   1.67631  3.09624  1.28506
H   1.78334  4.18408  1.16536
H   1.79836  2.87741  2.35914
C   2.11434 -2.20122 -2.40773
H   2.39357 -1.20997 -2.79830
C   0.81272 -2.63254 -3.09679
H   0.50867 -3.64594 -2.78951
H   0.95810 -2.65247 -4.18843
H  -0.01569 -1.94389 -2.87985
C   3.25578 -3.18403 -2.69529
H   3.05164 -4.19098 -2.29735
H   4.22310 -2.84783 -2.29378
H   3.37942 -3.28910 -3.78529
C   1.33883 -3.55429  0.11130
H   1.67366 -4.26796 -0.65926
C  -0.18982 -3.65673  0.23218
H  -0.47245 -4.69077  0.48629
H  -0.70395 -3.38907 -0.70274
H  -0.56746 -2.99373  1.02262
C   2.04392 -3.91488  1.42379
H   1.70382 -4.90916  1.75550
H   1.80445 -3.19955  2.22450
H   3.13742 -3.96583  1.31054
C  -2.32962 -0.72752 -1.02708
C  -3.56372 -1.35868 -0.50093
C  -4.72672 -1.51907 -1.27575
H  -4.77540 -1.16136 -2.30723
C  -5.85802 -2.12426 -0.72831
H  -6.75799 -2.24201 -1.33576
C  -5.84027 -2.57322  0.59681
H  -6.72751 -3.04744  1.02305
C  -4.68920 -2.41077  1.37630
H  -4.67558 -2.75789  2.41187
C  -0.62251  3.71591 -0.48872
H   0.17260  3.61205 -1.24640
C  -3.55681 -1.80559  0.83409
H  -2.65492 -1.67020  1.43324
H  -1.36383  0.04838 -2.64578
H  -2.93677 -0.63299 -3.00035
C  -1.93627  3.25074 -1.13142
H  -2.15204  3.86787 -2.01809
H  -2.78620  3.35983 -0.44109
H  -1.88722  2.20294 -1.45707
C  -0.69345  5.18760 -0.06229
H   0.20465  5.53026  0.47298
H  -1.56453  5.38527  0.57749
H  -0.79862  5.81855 -0.95963
C  -1.02648  2.60190  2.37760
H  -0.43257  1.93350  3.02315
C  -2.40768  1.95626  2.20158
H  -2.33902  0.97289  1.71424
H  -3.08206  2.59249  1.60833
H  -2.87625  1.81445  3.18832
C  -1.09825  3.97843  3.04859
H  -1.78640  4.65567  2.52442
H  -0.11703  4.47325  3.11563
H  -1.47773  3.86016  4.07649
C   3.68108  0.12821 -0.10879
H   3.65861  0.40418 -1.17394
H   4.65873  0.44032  0.29724
C   3.47677 -1.37756  0.08604
H   3.47723 -1.61383  1.16139
H   4.30321 -1.93916 -0.37187
cationic Rhenium O-H intermediate complex A, 2-A (C1) E(B3LYP-D3/def2-SVP) = -6995.011520
Re -0.29239  0.29186  0.02970
O   1.40426 -1.55853 -2.85508
Br -1.34259  1.39809 -2.04833
P   1.17938  2.27917  0.31877
C   1.91715  3.08097 -1.21023
H   2.84404  3.54254 -0.83104
C   1.06015  4.19131 -1.83047
H   0.09956  3.80570 -2.19754
H   1.59848  4.62095 -2.69068
H   0.86713  5.01643 -1.12862
C   2.30359  2.00532 -2.23927
H   2.92347  1.20988 -1.79998
H   2.88449  2.46955 -3.05195
H   1.41318  1.53646 -2.67988
C  -2.21744 -2.59593  1.32883
H  -1.69023 -2.16337  2.19446
C  -1.28670 -3.63857  0.69662
H  -1.00850 -4.39184  1.45041
H  -0.35802 -3.18499  0.31945
H  -1.77409 -4.17102 -0.13424
C  -3.53149 -3.21045  1.82906
H  -3.30530 -3.93714  2.62617
H  -4.06767 -3.75070  1.03763
H  -4.21683 -2.46321  2.25704
C   1.58283 -1.59283 -1.52823
C   2.61374 -2.42796 -0.90899
C   2.58873 -2.65242  0.48522
H   1.80245 -2.20159  1.09266
C   4.58049 -4.01997  0.30225
H   5.34496 -4.64212  0.77329
C   3.56648 -3.44524  1.07970
H   3.53804 -3.61814  2.15772
C   4.61951 -3.79245 -1.07865
H   5.41766 -4.22677 -1.68444
C   3.64573 -2.99932 -1.68274
H   3.71895 -2.80443 -2.75689
Br  0.21273 -0.29853  2.51436
N   0.80013 -0.83082 -0.82046
P  -2.36935 -1.08444  0.24886
N  -1.78110  1.84488  1.14338
H  -1.57921  1.63665  2.12695
C   0.06655  3.49175  1.20249
H   0.25632  3.33231  2.27687
H   0.34961  4.52921  0.97672
C  -3.21228  1.53354  0.90208
H  -3.42939  1.77656 -0.14777
H  -3.85014  2.17628  1.53418
C  -3.49947  0.05896  1.19548
H  -4.55373 -0.17256  0.98382
H  -3.32735 -0.15535  2.26307
C  -1.41435  3.26205  0.89529
H  -2.03789  3.92781  1.51782
H  -1.63608  3.48089 -0.15829
C   2.61328  2.07568  1.49809
H   2.11790  1.66970  2.39395
C   3.30659  3.39254  1.86906
H   2.60847  4.14555  2.26587
H   3.84096  3.83777  1.01486
H   4.05754  3.20027  2.65219
C   3.60127  1.01947  0.99042
H   4.33249  0.78533  1.78000
H   4.16831  1.37616  0.11601
H   3.09320  0.08310  0.71901
C  -3.23464 -1.45693 -1.36268
H  -3.44702 -0.43781 -1.72600
C  -2.28754 -2.11605 -2.37684
H  -2.02790 -3.14407 -2.08284
H  -1.35978 -1.54386 -2.51247
H  -2.78855 -2.17144 -3.35621
C  -4.55727 -2.22334 -1.23853
H  -4.38967 -3.28722 -1.01659
H  -5.09460 -2.17241 -2.19907
H  -5.22736 -1.81560 -0.46653
H   1.89912 -2.26906 -3.29022
cationic Rhenium imido complex 3+, triplett, 3-A (C1) E(B3LYP-D3/def2-SVP) = -6994.390890
Re  0.22715  0.36511 -0.05115
O  -1.11401 -1.76924  2.74509
Br  0.96972  1.46229  2.07738
P  -1.62254  2.08181 -0.26304
C  -2.49606  2.64915  1.29596
H  -3.47496  2.99121  0.92030
C  -1.82847  3.83357  2.00452
H  -0.82667  3.57995  2.37728
H  -2.44021  4.11679  2.87576
H  -1.75167  4.72334  1.36174
C  -2.72997  1.45524  2.23756
H  -3.22646  0.61357  1.73465
H  -3.37777  1.77317  3.06937
H  -1.79236  1.07527  2.66538
C   2.68044 -2.09079 -1.41124
H   2.15819 -1.68353 -2.29274
C   1.86854 -3.28850 -0.90125
H   1.77452 -4.03552 -1.70470
H   0.85350 -2.99941 -0.59180
H   2.36130 -3.78225 -0.05058
C   4.10388 -2.47474 -1.83598
H   4.04446 -3.17031 -2.68839
H   4.65115 -2.98759 -1.03416
H   4.70193 -1.60979 -2.16149
C  -1.26256 -1.88867  1.53210
C  -2.06242 -2.94993  0.86566
C  -2.12554 -3.06459 -0.53464
H  -1.57459 -2.36622 -1.16796
C  -3.59367 -4.97559 -0.30475
H  -4.19260 -5.76738 -0.76136
C  -2.89055 -4.07684 -1.11567
H  -2.93829 -4.16695 -2.20341
C  -3.53011 -4.86403  1.08997
H  -4.07880 -5.56789  1.72005
C  -2.76601 -3.85534  1.67645
H  -2.69960 -3.74945  2.76113
Br -0.14367 -0.21088 -2.49786
N  -0.64958 -0.97854  0.70991
P   2.54684 -0.64308 -0.24643
N   1.43499  2.21353 -1.04643
H   1.30373  2.03339 -2.04700
C  -0.69632  3.49981 -1.06042
H  -0.83989  3.36456 -2.14541
H  -1.15333  4.46445 -0.79774
C   2.89139  2.14082 -0.76120
H   3.03022  2.37305  0.30423
H   3.43071  2.91095 -1.34029
C   3.45465  0.75294 -1.09606
H   4.52734  0.71748 -0.85388
H   3.36414  0.55968 -2.17785
C   0.80215  3.52127 -0.73379
H   1.29575  4.32807 -1.30375
H   0.96621  3.72179  0.33390
C  -2.96932  1.68003 -1.49070
H  -2.39081  1.42071 -2.39171
C  -3.87713  2.87362 -1.81344
H  -3.31715  3.75713 -2.15658
H  -4.49479  3.17034 -0.95128
H  -4.57014  2.59160 -2.62208
C  -3.76163  0.44048 -1.05849
H  -4.41260  0.11413 -1.88437
H  -4.41172  0.65409 -0.19608
H  -3.10477 -0.40135 -0.79660
C   3.39774 -0.93859  1.38692
H   3.39934  0.08166  1.80684
C   2.55373 -1.82864  2.31303
H   2.51590 -2.86685  1.95195
H   1.52273 -1.46874  2.43691
H   3.01844 -1.84773  3.31119
C   4.84879 -1.42617  1.28696
H   4.90018 -2.48833  1.00884
H   5.32714 -1.32556  2.27410
H   5.45483 -0.85352  0.56844
cationic Rhenium intermediate complex B, 2-A (C1) E(B3LYP-D3/def2-SVP) = -6994.993266
Re  0.43084  0.20863 -0.04982
O  -2.13014 -1.22270  2.45606
Br  0.02467  0.05131 -2.47666
P  -0.26788  2.55700  0.41186
C  -2.10476  2.90815  0.26417
H  -2.15868  4.00780  0.19733
C  -2.91865  2.46560  1.48693
H  -2.85942  1.38089  1.65148
H  -3.97977  2.71017  1.32051
H  -2.61215  2.97346  2.41286
C  -2.66802  2.30520 -1.03047
H  -2.07593  2.56725 -1.91757
H  -3.69734  2.66338 -1.18843
H  -2.69779  1.20953 -0.96981
C   3.11108 -2.41389 -0.62115
H   3.60371 -1.42893 -0.67858
C   2.73641 -2.83604 -2.04846
H   3.64217 -2.84194 -2.67468
H   2.01472 -2.14572 -2.50961
H   2.31549 -3.85300 -2.07401
C   4.08264 -3.39942  0.04356
H   4.99983 -3.45667 -0.56445
H   3.66990 -4.41599  0.10722
H   4.38575 -3.08729  1.05412
C  -2.18025 -1.01127  1.10664
C  -3.40848 -1.32872  0.35983
C  -3.38364 -1.37218 -1.04974
H  -2.45253 -1.17096 -1.58088
C  -5.74566 -1.91399 -1.08536
H  -6.65321 -2.14528 -1.64754
C  -4.54456 -1.66376 -1.76151
H  -4.51312 -1.69808 -2.85279
C  -5.78268 -1.85982  0.31138
H  -6.71977 -2.03806  0.84344
C  -4.62411 -1.56404  1.03143
H  -4.68951 -1.48613  2.12071
Br  2.88454  1.18628 -0.26402
N  -1.14592 -0.49361  0.56072
P   1.60047 -1.97698  0.37212
N   1.07569  0.46439  2.26216
H   2.00439  0.88968  2.16295
C   0.19260  2.76288  2.21247
H   1.20688  3.19502  2.21651
H  -0.46629  3.48824  2.70989
C   1.24116 -0.84815  2.92988
H   0.24383 -1.30118  3.02118
H   1.63542 -0.69966  3.95102
C   2.19601 -1.73172  2.12335
H   2.34158 -2.69854  2.62627
H   3.18421 -1.24966  2.04963
C   0.19566  1.42885  2.96190
H   0.54995  1.57639  3.99788
H  -0.80929  0.98692  3.01364
C   0.62099  3.96379 -0.42800
H   1.67320  3.72118 -0.20645
C   0.29105  5.33998  0.16472
H   0.45303  5.39112  1.25237
H  -0.74770  5.64230 -0.04368
H   0.94364  6.09794 -0.29711
C   0.44166  3.92841 -1.95012
H   1.12723  4.65467 -2.41414
H  -0.58089  4.21049 -2.24666
H   0.66660  2.93689 -2.36776
C   0.39021 -3.39953  0.49679
H  -0.28082 -3.02801  1.29159
C  -0.44057 -3.57210 -0.78279
H   0.14769 -4.04152 -1.58360
H  -0.82129 -2.61793 -1.16585
H  -1.30340 -4.22565 -0.57919
C   0.99560 -4.73308  0.95270
H   1.60964 -5.18481  0.16009
H   0.18357 -5.44320  1.17819
H   1.61520 -4.64533  1.85760
H  -2.85255 -1.80742  2.72918
cationic Rhenium intermediate complex C, 2-A (C1) E(B3LYP-D3/def2-SVP) = -6994.996847
Re  0.37756 -0.23230  0.07838
O  -1.42961  1.89290 -1.98956
Br  0.71768 -0.51422 -2.44791
P  -0.93449 -2.36182  0.09711
C  -2.07358 -2.70152 -1.35428
H  -2.84036 -3.35177 -0.89984
C  -1.42961 -3.47366 -2.51221
H  -0.62956 -2.89364 -2.99051
H  -2.19934 -3.67424 -3.27465
H  -1.02729 -4.44897 -2.19960
C  -2.75913 -1.40925 -1.82836
H  -3.20952 -0.84082 -1.00207
H  -3.56795 -1.66615 -2.53015
H  -2.05297 -0.75047 -2.35015
C   2.64803  2.19634  1.62289
H   2.36126  1.50180  2.42869
C   1.60498  3.31904  1.58476
H   1.54500  3.79310  2.57671
H   0.60224  2.94579  1.33214
H   1.87288  4.10195  0.86011
C   4.05840  2.72731  1.91778
H   4.05786  3.18790  2.91877
H   4.37024  3.50024  1.20286
H   4.82378  1.93674  1.92499
C  -1.80306  1.78018 -0.84742
C  -3.11050  2.30870 -0.35666
C  -3.53291  2.26660  0.98676
H  -2.90759  1.84167  1.77600
C  -5.61409  3.34309  0.38062
H  -6.58814  3.74595  0.66840
C  -4.77666  2.78382  1.35134
H  -5.09229  2.75130  2.39635
C  -5.20374  3.38959 -0.95753
H  -5.85637  3.82822 -1.71564
C  -3.96084  2.87903 -1.32386
H  -3.62269  2.90971 -2.36096
Br  0.38301 -0.27786  2.69415
N  -0.99843  1.08967  0.12907
P   2.53218  1.05845  0.14851
N   2.07551 -1.96712  0.24704
H   2.12733 -2.08790  1.26522
C   0.33338 -3.70728  0.23600
H   0.44460 -3.91156  1.31354
H  -0.01896 -4.63405 -0.23703
C   3.41300 -1.54050 -0.23194
H   3.34277 -1.41865 -1.32329
H   4.15756 -2.33001 -0.02833
C   3.82212 -0.23676  0.44046
H   4.80323  0.09969  0.07642
H   3.90250 -0.37077  1.53162
C   1.66249 -3.25952 -0.35438
H   2.43835 -4.02499 -0.17766
H   1.58044 -3.10265 -1.43953
C  -1.99736 -2.61184  1.61637
H  -1.28168 -2.42087  2.43093
C  -2.53457 -4.04475  1.74372
H  -1.74193 -4.80750  1.72246
H  -3.26756 -4.28822  0.95858
H  -3.05441 -4.14525  2.70991
C  -3.11941 -1.57465  1.71873
H  -3.58892 -1.63950  2.71249
H  -3.90832 -1.74727  0.97043
H  -2.74519 -0.55007  1.59535
C   2.98622  1.90522 -1.45007
H   3.00156  1.04778 -2.14302
C   1.88166  2.86082 -1.92380
H   1.82487  3.75959 -1.29225
H   0.89316  2.38366 -1.95565
H   2.11416  3.19488 -2.94709
C   4.36534  2.57810 -1.46217
H   4.36225  3.52278 -0.90041
H   4.62913  2.82129 -2.50374
H   5.17135  1.94450 -1.06215
H  -1.29543  1.31247  1.08403
cationic Rhenium intermediate complex D, 2-A (C1) E(B3LYP-D3/def2-SVP) = -6994.993266
Re -0.51607 -0.10537 -0.03466
O   2.44167 -0.62716 -1.46389
Br -0.61297 -0.08933 -2.43388
P   0.16352 -2.54722  0.45968
C   1.84142 -3.38604  0.28053
H   1.63599 -4.33790  0.79984
C   2.99031 -2.71385  1.04248
H   3.30512 -1.77048  0.58510
H   3.86423 -3.38441  1.02043
H   2.75845 -2.53503  2.10321
C   2.20997 -3.70722 -1.17273
H   1.45382 -4.33636 -1.66189
H   3.15773 -4.26941 -1.18552
H   2.34637 -2.79338 -1.76296
C  -3.04299  2.63196 -0.26376
H  -3.57149  1.67540 -0.11519
C  -3.01403  2.93093 -1.76876
H  -4.04655  2.96676 -2.14954
H  -2.47668  2.15978 -2.33906
H  -2.55390  3.90805 -1.98157
C  -3.78722  3.71912  0.52537
H  -4.82160  3.77814  0.15049
H  -3.33774  4.71334  0.39818
H  -3.84953  3.50416  1.60235
C   2.48945  0.18190 -0.55632
C   3.75437  0.89672 -0.19199
C   3.95194  1.52069  1.05352
H   3.17209  1.49798  1.81991
C   6.19226  2.15340  0.39450
H   7.14122  2.64500  0.62173
C   5.16655  2.14337  1.34606
H   5.31732  2.61614  2.31925
C   6.00629  1.52812 -0.84431
H   6.80951  1.53174 -1.58466
C   4.79744  0.89651 -1.13388
H   4.63673  0.39421 -2.08955
Br -2.96034 -0.97984  0.39180
N   1.33477  0.54493  0.15308
P  -1.35135  2.18318  0.38204
N  -0.58543 -0.10386  2.26371
H  -1.55516 -0.40886  2.41282
C  -0.03121 -2.50955  2.32167
H  -1.07674 -2.77115  2.55051
H   0.60540 -3.27204  2.79384
C  -0.46069  1.24921  2.85741
H   0.56665  1.60702  2.68479
H  -0.59739  1.19158  3.95124
C  -1.49881  2.18181  2.23773
H  -1.40760  3.19859  2.64619
H  -2.51195  1.82087  2.47690
C   0.29432 -1.12700  2.88622
H   0.15552 -1.11332  3.98136
H   1.33568 -0.84109  2.67693
C  -1.08463 -3.83739 -0.08775
H  -1.98339 -3.51545  0.45959
C  -0.74023 -5.26602  0.35263
H  -0.51450 -5.33814  1.42867
H   0.10944 -5.68392 -0.20825
H  -1.60710 -5.91748  0.15828
C  -1.41109 -3.74125 -1.58316
H  -2.20764 -4.46269 -1.82489
H  -0.54674 -3.97628 -2.22120
H  -1.77532 -2.74066 -1.85060
C  -0.09186  3.52856  0.02910
H   0.71387  3.27622  0.74542
C   0.49355  3.44163 -1.38842
H  -0.25414  3.70574 -2.14962
H   0.87389  2.44017 -1.62788
H   1.32812  4.15393 -1.48298
C  -0.56798  4.95099  0.35437
H  -1.31086  5.29904 -0.37771
H   0.28820  5.64230  0.30305
H  -1.00711  5.04431  1.35893
H   1.50513  1.41181  0.66118
ONIOM model system for Porphyrine IrH complex 8, 1-A (C4) E(B3LYP-D3/def2-SVP) = -1092.8703035
C  -3.48884 -2.52574 -0.03063
H  -4.56704 -2.66048 -0.03238
C  -2.52527 -3.48888 -0.03631
H  -2.65936 -4.56710 -0.05088
C  -1.24502 -2.81482 -0.02109
C  -2.81516 -1.24515 -0.02720
N  -1.45063 -1.45044 -0.02359
C   0.00000 -3.46387 -0.02062
C   2.52574 -3.48884 -0.03063
H   2.66048 -4.56704 -0.03238
C   3.48888 -2.52527 -0.03631
H   4.56710 -2.65936 -0.05088
C   2.81482 -1.24502 -0.02109
C   1.24515 -2.81516 -0.02720
N   1.45044 -1.45063 -0.02359
C   0.00000  3.46387 -0.02062
C  -2.52574  3.48884 -0.03063
H  -2.66048  4.56704 -0.03238
C  -3.48888  2.52527 -0.03631
H  -4.56710  2.65936 -0.05088
C  -2.81482  1.24502 -0.02109
C  -1.24515  2.81516 -0.02720
N  -1.45044  1.45063 -0.02359
C  -3.46387  0.00000 -0.02062
C   2.52527  3.48888 -0.03631
H   2.65936  4.56710 -0.05088
C   3.48884  2.52574 -0.03063
H   4.56704  2.66048 -0.03238
C   2.81516  1.24515 -0.02720
C   1.24502  2.81482 -0.02109
N   1.45063  1.45044 -0.02359
C   3.46387 -0.00000 -0.02062
Ir  0.00000  0.00000  0.03575
H   0.00000  0.00000  1.57448
H   0.00090  4.55407 -0.01824
H  -4.55407  0.00090 -0.01824
H  -0.00090 -4.55407 -0.01824
H   4.55407 -0.00090 -0.01824
ONIOM model system for Porphyrine Ir complex 10, 2-B3 (D2) E(B3LYP-D3/def2-SVP) = -1092.2454812
C  -4.26364  0.67923  0.00390
H  -5.11920  1.34909  0.01110
C  -4.26364 -0.67923 -0.00390
H  -5.11920 -1.34909 -0.01110
C  -2.87682 -1.10679  0.00165
C  -2.87682  1.10679 -0.00165
N  -2.05256  0.00000  0.00000
C  -2.45885 -2.44128 -0.00226
C  -0.68568 -4.22217  0.00210
H  -1.34957 -5.08244  0.00801
C   0.68568 -4.22217 -0.00210
H   1.34957 -5.08244 -0.00801
C   1.11425 -2.85431  0.00411
C  -1.11425 -2.85431 -0.00411
N   0.00000 -2.02567  0.00000
C   2.45885  2.44128 -0.00226
C   0.68568  4.22217  0.00210
H   1.34957  5.08244  0.00801
C  -0.68568  4.22217 -0.00210
H  -1.34957  5.08244 -0.00801
C  -1.11425  2.85431  0.00411
C   1.11425  2.85431 -0.00411
N   0.00000  2.02567  0.00000
C  -2.45885  2.44128  0.00226
C   4.26364  0.67923 -0.00390
H   5.11920  1.34909 -0.01110
C   4.26364 -0.67923  0.00390
H   5.11920 -1.34909  0.01110
C   2.87682 -1.10679 -0.00165
C   2.87682  1.10679  0.00165
N   2.05256 -0.00000  0.00000
C   2.45885 -2.44128  0.00226
Ir  0.00000  0.00000  0.00000
H  -3.22540 -3.21617 -0.00261
H   3.22540 -3.21617  0.00261
H   3.22540  3.21617 -0.00261
H  -3.22540  3.21617  0.00261
ONIOM model system for Porphyrine Ir-Ir dimer complex 9, 1-A (C4) E(B3LYP-D3/def2-SVP) =-2184.573123
C   3.28951  2.74929 -1.84159
H   4.34960  2.95722 -1.95018
C   2.25746  3.63575 -1.88283
H   2.30648  4.70666 -2.05424
C   1.03918  2.88757 -1.67496
C   2.71757  1.43570 -1.65602
N   1.34388  1.54729 -1.52885
C  -0.24391  3.45281 -1.71735
C  -2.74929  3.28951 -1.84159
H  -2.95722  4.34960 -1.95018
C  -3.63575  2.25746 -1.88283
H  -4.70666  2.30648 -2.05424
C  -2.88757  1.03918 -1.67496
C  -1.43570  2.71757 -1.65602
N  -1.54729  1.34388 -1.52885
C   0.24391 -3.45281 -1.71735
C   2.74929 -3.28951 -1.84159
H   2.95722 -4.34960 -1.95018
C   3.63575 -2.25746 -1.88283
H   4.70666 -2.30648 -2.05424
C   2.88757 -1.03918 -1.67496
C   1.43570 -2.71757 -1.65602
N   1.54729 -1.34388 -1.52885
C   3.45281  0.24391 -1.71735
C  -2.25746 -3.63575 -1.88283
H  -2.30648 -4.70666 -2.05424
C  -3.28951 -2.74929 -1.84159
H  -4.34960 -2.95722 -1.95018
C  -2.71757 -1.43570 -1.65602
C  -1.03918 -2.88757 -1.67496
N  -1.34388 -1.54729 -1.52885
C  -3.45281 -0.24391 -1.71735
Ir  0.00000  0.00000 -1.33236
C   2.16498 -3.70350  1.83621
H   3.08805 -4.25941  1.96492
C   0.89737 -4.19452  1.83777
H   0.59479 -5.22936  1.95878
C   0.00000 -3.07273  1.67304
C   2.07099 -2.27312  1.65772
N   0.74058 -1.91310  1.53001
C  -1.39916 -3.16534  1.73902
C  -3.70350 -2.16498  1.83621
H  -4.25941 -3.08805  1.96492
C  -4.19452 -0.89737  1.83777
H  -5.22936 -0.59479  1.95878
C  -3.07273  0.00000  1.67304
C  -2.27312 -2.07099  1.65772
N  -1.91310 -0.74058  1.53001
C   1.39916  3.16534  1.73902
C   3.70350  2.16498  1.83621
H   4.25941  3.08805  1.96492
C   4.19452  0.89737  1.83777
H   5.22936  0.59479  1.95878
C   3.07273 -0.00000  1.67304
C   2.27312  2.07099  1.65772
N   1.91310  0.74058  1.53001
C   3.16534 -1.39916  1.73902
C  -0.89737  4.19452  1.83777
H  -0.59479  5.22936  1.95878
C  -2.16498  3.70350  1.83621
H  -3.08805  4.25941  1.96492
C  -2.07099  2.27312  1.65772
C   0.00000  3.07273  1.67304
N  -0.74058  1.91310  1.53001
C  -3.16534  1.39916  1.73902
Ir  0.00000  0.00000  1.34115
H  -0.31060  4.52530 -1.89719
H  -4.52530 -0.31060 -1.89719
H   0.31060 -4.52530 -1.89719
H   4.52530  0.31060 -1.89719
H   4.13825 -1.82985  1.97419
H   1.82985  4.13825  1.97419
H  -4.13825  1.82985  1.97419
H  -1.82985 -4.13825  1.97419
ONIOM model system for cationic Rhenium imido complex 3+, 3-A (C1) E(B3LYP-D3/def2-SVP) = -6291.9665975
Re  0.18710 -0.30892  0.00458
O   3.68581 -1.69886 -0.01019
Br  1.72191  1.67350  0.01908
P  -0.18953 -0.00575  2.49045
C   2.61102 -2.29118  0.03066
Br -1.86821 -1.80209 -0.03802
N   1.45873 -1.54836  0.00798
P  -0.11369  0.04344 -2.48960
N  -1.51411  1.41503 -0.00082
H  -2.37479  0.85823 -0.00477
C  -1.52628  1.30479  2.48612
H  -2.47725  0.74724  2.51594
H  -1.48498  1.91085  3.40229
C  -1.48750  2.21513 -1.25257
H  -0.58289  2.83905 -1.22535
H  -2.35693  2.89498 -1.28731
C  -1.48955  1.30909 -2.49140
H  -1.44525  1.92367 -3.40294
H  -2.42981  0.73501 -2.53776
C  -1.49648  2.21463  1.25167
H  -2.36003  2.90248  1.27541
H  -0.58486  2.82773  1.24041
H  -0.78545 -1.09475  3.15969
H   0.90199  0.39352  3.29135
H   0.99459  0.63333 -3.13186
H  -0.63184 -1.06488 -3.18945
H   2.48817 -3.39296  0.08600
ONIOM model sytem for cationic Rhenium Amide product complex 5trans+, 3-A (C1) E(B3LYP-D3/def2-SVP) = -6293.2145307 
Re  0.03873 -0.25044 -0.04069
Br  2.02987  1.36241  0.12263
Br -2.15824 -1.53603 -0.15044
P  -0.18089  0.30871 -2.42835
P  -0.11651 -0.26121  2.41628
O   1.20866 -1.82960 -0.23783
N  -1.21388  1.55560  0.17925
H  -2.14429  1.13168  0.09542
N   3.43678 -1.96090 -0.11843
C  -1.09730  2.52823 -0.95012
H  -0.10255  2.99077 -0.88165
H  -1.84951  3.32496 -0.82082
C  -1.29116  1.81404 -2.28985
H  -1.13072  2.52015 -3.11739
H  -2.32909  1.45088 -2.37447
C   2.23769 -2.55243 -0.23716
H   3.47108 -0.94672 -0.03942
H   4.30187 -2.47590 -0.20568
C  -1.16098  2.17537  1.53865
H  -0.17760  2.65775  1.63977
H  -1.93135  2.96208  1.60861
C  -1.38042  1.10552  2.61279
H  -2.37505  0.65130  2.48422
H  -1.35752  1.56044  3.61295
H   0.99436  0.19439  3.16931
H  -0.56528 -1.39056  3.14210
H  -0.91922 -0.57945 -3.24470
H   0.96785  0.78628 -3.10368
H   2.11976 -3.64106 -0.32731
ONIOM model system for cationic Rhenium intermediate complex A, 2-A (C1) E(B3LYP-D3/def2-SVP) = -6292.5945746
Re -0.21999 -0.28925 -0.00869
O  -3.84027 -1.52078  0.02975
Br -1.56607  1.90915 -0.00596
P   0.21153  0.00168 -2.44348
C  -2.66800 -2.15964 -0.07629
Br  1.78608 -1.94799  0.03022
N  -1.59978 -1.41729 -0.03114
P   0.14432  0.02325  2.44603
N   1.62509  1.28042  0.00595
H   2.42571  0.63970  0.00244
C   1.65239  1.19039 -2.46804
H   2.55363  0.55581 -2.49626
H   1.65518  1.79347 -3.38657
C   1.68822  2.07264  1.25968
H   0.83978  2.77152  1.25034
H   2.61594  2.67130  1.28154
C   1.62886  1.15263  2.48157
H   1.64338  1.74758  3.40660
H   2.51332  0.49496  2.50387
C   1.68991  2.09407 -1.23429
H   2.61138  2.70273 -1.23865
H   0.83256  2.78105 -1.22366
H  -4.56714 -2.14863  0.15838
H  -0.83196  0.48988 -3.26163
H   0.71291 -1.12940 -3.12572
H   0.55656 -1.12922  3.14902
H  -0.89138  0.71151  3.11510
H  -2.61141 -3.24910 -0.20772
cationic Tetraphenylporphyrine IrH complex 8+
C    -2.5313300    3.4919400   -0.0189200
H    -2.6719400    4.5684900   -0.0080200
C    -3.4955500    2.5259700   -0.0290700
H    -4.5722800    2.6643200   -0.0510200
C    -2.8182700    1.2524300   -0.0106400
C    -1.2566200    2.8167000   -0.0259800
N    -1.4566400    1.4550700   -0.0188600
C    -3.4704700   -0.0021100   -0.0147600
C    -3.4919400   -2.5313300   -0.0189200
H    -4.5684900   -2.6719400   -0.0080200
C    -2.5259700   -3.4955500   -0.0290700
H    -2.6643200   -4.5722800   -0.0510200
C    -1.2524300   -2.8182700   -0.0106400
C    -2.8167000   -1.2566200   -0.0259800
N    -1.4550700   -1.4566400   -0.0188600
C     3.4704700    0.0021100   -0.0147600
C     3.4919400    2.5313300   -0.0189200
H     4.5684900    2.6719400   -0.0080200
C     2.5259700    3.4955500   -0.0290700
H     2.6643200    4.5722800   -0.0510200
C     1.2524300    2.8182700   -0.0106400
C     2.8167000    1.2566200   -0.0259800
N     1.4550700    1.4566400   -0.0188600
C    -0.0021100    3.4704700   -0.0147600
C     3.4955500   -2.5259700   -0.0290700
H     4.5722800   -2.6643200   -0.0510200
C     2.5313300   -3.4919400   -0.0189200
H     2.6719400   -4.5684900   -0.0080200
C     1.2566200   -2.8167000   -0.0259800
C     2.8182700   -1.2524300   -0.0106400
N     1.4566400   -1.4550700   -0.0188600
C     0.0021100   -3.4704700   -0.0147600
Ir    0.0000000    0.0000000    0.0231200
H     0.0000000    0.0000000    1.5597500
C    -0.0020800    4.9603100   -0.0084300
C    -0.5051900    5.6788300   -1.1084900
C     0.5024400    5.6671200    1.0986000
C    -0.4953500    7.0748600   -1.1029500
H    -0.8901100    5.1365400   -1.9751000
C     0.4945400    7.0631600    1.1069600
H     0.8870700    5.1154100    1.9593500
C     0.0000000    7.7698600    0.0055700
H    -0.8749300    7.6223300   -1.9688200
H     0.8752400    7.6014100    1.9781100
H     0.0007300    8.8623400    0.0109900
C    -4.9603100   -0.0020800   -0.0084300
C    -5.6788300   -0.5051900   -1.1084900
C    -5.6671200    0.5024400    1.0986000
C    -7.0748600   -0.4953500   -1.1029500
H    -5.1365400   -0.8901100   -1.9751000
C    -7.0631600    0.4945400    1.1069600
H    -5.1154100    0.8870700    1.9593500
C    -7.7698600    0.0000000    0.0055700
H    -7.6223300   -0.8749300   -1.9688200
H    -7.6014100    0.8752400    1.9781100
H    -8.8623400    0.0007300    0.0109900
C     4.9603100    0.0020800   -0.0084300
C     5.6788300    0.5051900   -1.1084900
C     5.6671200   -0.5024400    1.0986000
C     7.0748600    0.4953500   -1.1029500
H     5.1365400    0.8901100   -1.9751000
C     7.0631600   -0.4945400    1.1069600
H     5.1154100   -0.8870700    1.9593500
C     7.7698600    0.0000000    0.0055700
H     7.6223300    0.8749300   -1.9688200
H     7.6014100   -0.8752400    1.9781100
H     8.8623400   -0.0007300    0.0109900
C     0.0020800   -4.9603100   -0.0084300
C     0.5051900   -5.6788300   -1.1084900
C    -0.5024400   -5.6671200    1.0986000
C     0.4953500   -7.0748600   -1.1029500
H     0.8901100   -5.1365400   -1.9751000
C    -0.4945400   -7.0631600    1.1069600
H    -0.8870700   -5.1154100    1.9593500
C     0.0000000   -7.7698600    0.0055700
H     0.8749300   -7.6223300   -1.9688200
H    -0.8752400   -7.6014100    1.9781100
H    -0.0007300   -8.8623400    0.0109900
cationic Tetraphenylporphyrine Ir complex 10+, triplett
C     0.6858800    4.2256800    0.0058900
H     1.3513600    5.0846700    0.0151700
C    -0.6858800    4.2256800   -0.0058900
H    -1.3513600    5.0846700   -0.0151700
C    -1.1163200    2.8612800    0.0003800
C     1.1163200    2.8612800   -0.0003800
N     0.0000000    2.0240700    0.0000000
C    -2.4572400    2.4572400    0.0000000
C    -4.2256800    0.6858800    0.0058900
H    -5.0846700    1.3513600    0.0151700
C    -4.2256800   -0.6858800   -0.0058900
H    -5.0846700   -1.3513600   -0.0151700
C    -2.8612800   -1.1163200    0.0003800
C    -2.8612800    1.1163200   -0.0003800
N    -2.0240700    0.0000000    0.0000000
C     2.4572400   -2.4572400    0.0000000
C     4.2256800   -0.6858800    0.0058900
H     5.0846700   -1.3513600    0.0151700
C     4.2256800    0.6858800   -0.0058900
H     5.0846700    1.3513600   -0.0151700
C     2.8612800    1.1163200    0.0003800
C     2.8612800   -1.1163200   -0.0003800
N     2.0240700    0.0000000    0.0000000
C     2.4572400    2.4572400    0.0000000
C     0.6858800   -4.2256800   -0.0058900
H     1.3513600   -5.0846700   -0.0151700
C    -0.6858800   -4.2256800    0.0058900
H    -1.3513600   -5.0846700    0.0151700
C    -1.1163200   -2.8612800   -0.0003800
C     1.1163200   -2.8612800    0.0003800
N     0.0000000   -2.0240700    0.0000000
C    -2.4572400   -2.4572400    0.0000000
Ir    0.0000000    0.0000000    0.0000000
C    -3.5154100    3.5154100    0.0000000
C    -4.2641300    3.7708900   -1.1610300
C    -3.7708900    4.2641300    1.1610300
C    -5.2510200    4.7603400   -1.1602900
H    -4.0657000    3.1942900   -2.0679300
C    -4.7603400    5.2510200    1.1602900
H    -3.1942900    4.0657000    2.0679300
C    -5.5013500    5.5013500    0.0000000
H    -5.8243000    4.9547100   -2.0698700
H    -4.9547100    5.8243000    2.0698700
H    -6.2738800    6.2738800    0.0000000
C     3.5154100   -3.5154100    0.0000000
C     4.2641300   -3.7708900   -1.1610300
C     3.7708900   -4.2641300    1.1610300
C     5.2510200   -4.7603400   -1.1602900
H     4.0657000   -3.1942900   -2.0679300
C     4.7603400   -5.2510200    1.1602900
H     3.1942900   -4.0657000    2.0679300
C     5.5013500   -5.5013500    0.0000000
H     5.8243000   -4.9547100   -2.0698700
H     4.9547100   -5.8243000    2.0698700
H     6.2738800   -6.2738800    0.0000000
C     3.5154100    3.5154100    0.0000000
C     4.2641300    3.7708900    1.1610300
C     3.7708900    4.2641300   -1.1610300
C     5.2510200    4.7603400    1.1602900
H     4.0657000    3.1942900    2.0679300
C     4.7603400    5.2510200   -1.1602900
H     3.1942900    4.0657000   -2.0679300
C     5.5013500    5.5013500    0.0000000
H     5.8243000    4.9547100    2.0698700
H     4.9547100    5.8243000   -2.0698700
H     6.2738800    6.2738800    0.0000000
C    -3.5154100   -3.5154100    0.0000000
C    -4.2641300   -3.7708900    1.1610300
C    -3.7708900   -4.2641300   -1.1610300
C    -5.2510200   -4.7603400    1.1602900
H    -4.0657000   -3.1942900    2.0679300
C    -4.7603400   -5.2510200   -1.1602900
H    -3.1942900   -4.0657000   -2.0679300
C    -5.5013500   -5.5013500    0.0000000
H    -5.8243000   -4.9547100    2.0698700
H    -4.9547100   -5.8243000   -2.0698700
H    -6.2738800   -6.2738800    0.0000000
neutral Rhenium imido complex 3
Re    0.1908500   -0.2778000   -0.2570700
O     1.1196900    1.7778100    2.8535900
Br    2.5795500   -1.1837900    0.2951700
P     1.1683300    1.1298700   -2.0183800
C     2.8346400    1.9618000   -1.7603700
H     2.8034700    2.8457000   -2.4200100
C     4.0447600    1.1137100   -2.1713800
H     4.1133900    0.1972700   -1.5693700
H     4.9674200    1.6945000   -2.0051000
H     4.0239300    0.8375400   -3.2371800
C     2.9404800    2.4475400   -0.3043800
H     2.0879700    3.0751900   -0.0089700
H     3.8573700    3.0474700   -0.1818100
H     2.9795800    1.6063700    0.4008600
C    -2.5217100   -2.2055000    1.3458800
H    -2.9427300   -1.7821200    0.4187300
C    -2.7554900   -1.1777000    2.4603500
H    -3.8314700   -0.9539800    2.5428700
H    -2.2328100   -0.2317100    2.2579800
H    -2.4208700   -1.5538700    3.4396300
C    -3.2229000   -3.5409300    1.6233400
H    -4.3131300   -3.3776000    1.6613500
H    -2.9253100   -3.9752300    2.5877300
H    -3.0335000   -4.2920200    0.8407000
C     0.1258700    1.7458300    2.1187300
C    -1.0761200    2.6157400    2.3383700
C    -2.2164600    2.5504600    1.5187700
H    -2.2489200    1.8466600    0.6852900
C    -3.2740800    4.2856900    2.8411400
H    -4.1304500    4.9365800    3.0370700
C    -3.3087900    3.3831900    1.7721700
H    -4.1917600    3.3254100    1.1302400
C    -2.1399300    4.3524000    3.6598300
H    -2.1102100    5.0560200    4.4961500
C    -1.0467300    3.5216600    3.4109700
H    -0.1508400    3.5520600    4.0343900
Br   -2.1477800    0.0041700   -1.4536800
N     0.0632100    0.9070300    1.0570500
P    -0.7158600   -2.2707900    0.8745200
N     0.3937000   -1.9029600   -2.0352000
H    -0.5158100   -1.7761800   -2.4908600
C     1.2898800   -0.0772400   -3.4523100
H     0.3365300    0.0308500   -3.9962000
H     2.0937900    0.1973900   -4.1501600
C     0.4656000   -3.2843200   -1.5093400
H     1.4481900   -3.3991100   -1.0294500
H     0.4063700   -4.0152300   -2.3376500
C    -0.6621500   -3.5450000   -0.5011700
H    -0.5765000   -4.5649700   -0.0966800
H    -1.6386800   -3.4764200   -1.0086300
C     1.4565100   -1.5325600   -2.9964500
H     1.4346200   -2.2068300   -3.8732700
H     2.4209700   -1.6718100   -2.4878300
C     0.0810700    2.4825200   -2.7171200
H    -0.8582900    1.9389100   -2.9067700
C     0.5767200    3.0931000   -4.0326400
H     0.7443600    2.3366100   -4.8152900
H     1.5136000    3.6584000   -3.9004100
H    -0.1745700    3.8023800   -4.4183100
C    -0.2067900    3.5484700   -1.6532100
H    -1.0091000    4.2191500   -2.0012000
H     0.6785900    4.1726500   -1.4515500
H    -0.5334200    3.0980500   -0.7050400
C     0.3243500   -2.9692400    2.2604500
H     1.2635400   -3.1826000    1.7232400
C     0.6408200   -1.8937700    3.3121200
H    -0.2489000   -1.6283300    3.9031600
H     1.0435000   -0.9732100    2.8670000
H     1.3970700   -2.2826100    4.0135400
C    -0.1815500   -4.2654100    2.9029100
H    -1.0413400   -4.0793000    3.5637500
H     0.6169700   -4.7017000    3.5258200
H    -0.4789600   -5.0286900    2.1666500
neutral Rhenium intermediate complex 4 with trans bromides,
Re  0.47296 -0.19118  0.08301
O  -2.04657  0.89553 -2.09052
Br  1.10623 -0.39144 -2.44842
P  -0.05607 -2.59893  0.11601
C  -0.81611 -3.46133 -1.37271
H  -1.32045 -4.34867 -0.95269
C   0.19907 -3.94863 -2.41471
H   0.75342 -3.10785 -2.85364
H  -0.33726 -4.46110 -3.23091
H   0.91894 -4.67053 -1.99826
C  -1.88067 -2.54403 -1.99921
H  -2.64574 -2.23622 -1.27208
H  -2.39417 -3.07872 -2.81566
H  -1.43765 -1.62608 -2.40984
C   1.45847  3.04662  1.57714
H   1.37321  2.31242  2.39571
C   0.08657  3.71556  1.42144
H  -0.22653  4.15442  2.38288
H  -0.68400  2.99529  1.10926
H   0.11304  4.52940  0.68004
C   2.55518  4.05303  1.94642
H   2.31601  4.50846  2.92234
H   2.63465  4.87046  1.21646
H   3.54773  3.58604  2.04105
C  -2.30795  0.91151 -0.89258
C  -3.69030  1.32774 -0.42622
C  -4.16263  1.17787  0.88910
H  -3.53346  0.73584  1.66614
C  -6.30026  2.13001  0.26207
H  -7.31300  2.44241  0.53011
C  -5.45802  1.57618  1.23080
H  -5.81072  1.44924  2.25755
C  -5.84180  2.27787 -1.05204
H  -6.49686  2.70711 -1.81480
C  -4.55008  1.87594 -1.39237
H  -4.17274  1.97136 -2.41210
Br  0.37777 -0.17577  2.75252
N  -1.40490  0.57211  0.08222
P   1.80428  1.89108  0.14853
N   2.66453 -1.10337  0.43549
H   2.68818 -1.13283  1.46064
C   1.62912 -3.35281  0.45187
H   1.70337 -3.42215  1.55006
H   1.70585 -4.37554  0.05582
C   3.72313 -0.18354 -0.03927
H   3.66935 -0.17179 -1.13801
H   4.72014 -0.56649  0.24927
C   3.51473  1.22464  0.52760
H   4.29966  1.90135  0.15751
H   3.59498  1.20016  1.62714
C   2.77095 -2.48539 -0.08567
H   3.74729 -2.92510  0.19258
H   2.72598 -2.42066 -1.18255
C  -1.06223 -3.22137  1.56898
H  -0.55480 -2.72847  2.41395
C  -1.02536 -4.73943  1.77792
H  -0.00081 -5.13094  1.87462
H  -1.52049 -5.28325  0.95695
H  -1.56278 -4.99873  2.70558
C  -2.49826 -2.68670  1.51557
H  -2.99741 -2.85410  2.48391
H  -3.09504 -3.19977  0.74445
H  -2.52170 -1.60882  1.30176
C   1.98514  2.83841 -1.45264
H   2.43499  2.06409 -2.09688
C   0.61126  3.17597 -2.05247
H   0.09434  3.95436 -1.47036
H  -0.04430  2.29580 -2.11910
H   0.74681  3.56628 -3.07472
C   2.91224  4.05830 -1.42263
H   2.44296  4.90917 -0.90606
H   3.12384  4.38382 -2.45487
H   3.87998  3.85912 -0.93574
H  -1.75808  0.71569  1.02686
neutral Rhenium intermediate complex 4
Re -0.61206  0.06567  0.01301
Br -0.48496  0.04500 -2.58975
N  -0.82752  0.09471  2.24587
H  -1.83401  0.29557  2.29678
C  -0.61667 -1.22765  2.89545
H  -0.88335 -1.15901  3.96649
H   0.45631 -1.44700  2.82545
P  -1.17636 -2.30391  0.35662
Br -3.16214  0.62942  0.10575
N   1.40518 -0.33616 -0.08015
C  -1.47157 -2.29705  2.20841
H  -2.54138 -2.05870  2.33581
H  -1.30095 -3.28135  2.66774
C   4.85674 -0.95351  1.10498
H   4.61342 -0.99372  2.16797
C   6.15987 -1.15386  0.64860
H   6.96106 -1.36070  1.36298
C   6.44170 -1.08902 -0.72044
H   7.46218 -1.24434 -1.08014
C   5.41172 -0.82204 -1.62788
H   5.62369 -0.76538 -2.69848
C   4.10663 -0.62439 -1.17022
H   3.32647 -0.40985 -1.90497
C   3.81229 -0.69076  0.20316
P  -0.14493  2.45757  0.39907
C   0.10420 -3.64146  0.02502
H  -0.48674 -4.57080 -0.04221
O   2.29114 -0.46035  2.01803
C  -2.78057 -2.98448 -0.32033
H  -3.48692 -2.18235 -0.04890
C   1.13140 -3.81404  1.15232
H   0.67302 -4.14452  2.09637
H   1.68877 -2.88810  1.35192
H   1.86534 -4.58359  0.86113
C   0.80162 -3.40944 -1.32523
H   1.55925 -2.62066 -1.23235
H   0.11224 -3.09951 -2.12222
H   1.31353 -4.33291 -1.64226
C  -2.73916 -3.07462 -1.85074
H  -2.38279 -2.13796 -2.30457
H  -3.75038 -3.28384 -2.23695
H  -2.08454 -3.89477 -2.18885
C  -3.24342 -4.29583  0.32455
H  -3.33041 -4.22596  1.41989
H  -2.56606 -5.13336  0.08925
H  -4.23781 -4.56905 -0.06632
C  -0.13001  1.22391  2.91967
H   0.94525  1.00737  2.86817
H  -0.42344  1.25503  3.98542
C  -0.48136  2.54946  2.23828
H   0.05507  3.37859  2.72269
H  -1.56087  2.75411  2.33814
C   1.66664  2.90251  0.23504
H   2.11943  2.10235  0.84369
C   2.10785  4.24833  0.82183
H   1.75761  4.40648  1.85309
H   1.75712  5.09244  0.20993
H   3.20964  4.29512  0.84017
C   2.15825  2.73514 -1.21177
H   3.25448  2.62235 -1.22362
H   1.90902  3.61927 -1.81810
H   1.71378  1.86192 -1.70902
C  -1.25763  3.76635 -0.32715
H  -2.24096  3.31061 -0.11754
C  -1.10411  3.84429 -1.85184
H  -0.17163  4.35583 -2.13797
H  -1.93981  4.42375 -2.27762
H  -1.10665  2.84612 -2.31478
C  -1.21258  5.14844  0.33575
H  -1.31411  5.10119  1.43104
H  -2.04575  5.76355 -0.04391
H  -0.28112  5.68535  0.10411
C   2.42982 -0.48143  0.78465
H   1.68304 -0.40405 -1.05554
